# Supplementary material for: Correlations of C-Reactive Protein and Folate with Smoking, Sport, Hematological Inflammation Biomarkers and Anthropometrics in Syrian University Female Students Cross-Sectional Study
Source: Sci Rep. 2019 Oct 23;9:15189. doi: 10.1038/s41598-019-51658-z (PMC6811634; doi:10.1038/s41598-019-51658-z)
Supplement: Supplementary file 1 — Supplementary Datatset 1 [file 41598_2019_51658_MOESM1_ESM.xlsx]

## Sheet: TableResum
Dataset 1. Hematological, anthropometric, and, life style(alcohol drinking, smoking, or sport habits) characteristics of participants (n = 207). Damascus, Syria, June 2018.
Age, years	Length, meter	Weight, Kg	BMI, Kg/m2	Waist, cm	Hip, cm	Waist-to-hip ratio (WHR)	White blood cell count (WBC), 109 cells/L	Red blood cell count (RBC), 1012 cells/L	Hemoglobin (HB), g/dL	Hematocrit (HCT), %	Mean red cell volume (MCV), fL/cell	Mean red cell hemoglobin (MCH), pg/cell	Mean red cell hemoglobin conc. (MCHC), g/dL	Platelet, 109 cells/L	Erythrocyte sedimentation rate (ESR), mm in 1 hr	High sensitive CRP (hsCRP), mg/L	Folate, ng/mL	Alcohol drinking, Yes|No	Alcohol frequencies, No|Rarely|Monthly|Weekly|Daily	Sport parcticing, No|Yes (No club)|Yes (Club)	Sport practicing frequencies, No|Rarely|Monthly|Weekly|Daily	Smoking No|Yes (hubble-bubble)|Yes (cigarettes)|Yes (both)	Hubble bubble smoking frequency, No|Rarely|Monthly|Weekly|Daily	Number of cigarettes per day (x) , No|0 < x ≤ 5|5 < x ≤ 10|10 < x ≤ 20|x > 20
20.8795	1.61	51.4	19.8295	60	82	0.731707	5.9	4.2	11.8	36.8	88	28.1	32	237	20	0.34	4.31	No	No	No	No	Yes (hubble-bubble)	Rarely	No
19.9452	1.63	73	27.4756	75	107	0.700935	7.7	4.46	12.1	37.5	84	27.1	32.3	212	8	0.34	2.61	No	No	Yes (No club)	Monthly	Yes (hubble-bubble)	Weekly	No
21.5507	1.77	59.3	18.9281	70	93	0.752688	5.4	5.17	12.1	38.8	75	23.4	31.2	257	19	0.36	12.5	No	No	No	No	No	No	No
21.5288	1.71	64.6	22.0923	74	98	0.755102	6.5	4.63	12.1	38.3	83	26.1	31.5	265	18	0.4	5.6	No	No	Yes (No club)	Weekly	No	No	No
22.7945	1.64	68.2	25.3569	68	99	0.686869	8	4.77	9.7	29.8	63	20.4	32.6	322	14	0.31	6.74	No	No	No	No	No	No	No
23.6548	1.63	75.3	28.3413	78	102	0.764706	9.3	4.32	11.7	36.8	85	26.9	31.7	191	16	0.4	7.88	No	No	Yes (No club)	Weekly	Yes (hubble-bubble)	Monthly	No
20.7014	1.74	83	27.4145	84	98	0.857143	9.1	4.63	12.1	36.6	79	26.2	33.1	326	20	0.81	7.04	No	No	Yes (No club)	Monthly	No	No	No
20.1479	1.62	67.5	25.7202	71	108	0.657407	6.8	4.62	12.5	39.3	85	27	31.8	236	3	0.34	6.68	No	No	Yes (No club)	Monthly	Yes (hubble-bubble)	Weekly	No
20.5479	1.64	91.9	34.1686	95	116	0.818966	7.8	4.87	13.8	42.3	87	28.2	32.5	304	33	2.75	13.33	No	No	Yes (No club)	Rarely	Yes (hubble-bubble)	Daily	No
18.8795	1.67	56.7	20.3306	65	88	0.738636	8.1	4.63	11.9	36.9	80	25.6	32.2	207	1	1.78	6.89	No	No	No	No	No	No	No
19.411	1.66	68.1	24.7133	77	108	0.712963	10	4.82	11.2	35.5	74	23.2	31.6	226	3	0.63	8.74	No	No	Yes (No club)	Daily	No	No	No
22.2849	1.61	110	42.4366	89	131	0.679389	7.4	4.82	10.8	34.6	72	22.3	31.2	266	64	5.63	3.43	No	No	No	No	No	No	No
20.9425	1.62	49.4	18.8234	60	86	0.697674	7.4	4.84	12.7	39.1	81	26.2	32.4	205	10	0.67	6.37	No	No	No	No	Yes (hubble-bubble)	Rarely	No
21.1616	1.59	50.3	19.8964	69	91	0.758242	4.7	4.56	11.8	37.1	81	25.9	31.8	343	15	0.35	3.89	No	No	Yes (No club)	Weekly	Yes (hubble-bubble)	Weekly	No
21.4575	1.63	57.7	21.717	69	94	0.734043	5.6	4.3	11.1	35	81	25.9	31.8	312	23	0.78	3.64	No	No	No	No	No	No	No
23.9644	1.68	57.5	20.3727	67	89	0.752809	5.7	4.43	10.9	33.8	76	24.6	32.2	274	16	0.83	10.87	No	No	No	No	Yes (hubble-bubble)	Weekly	No
19.4	1.74	81.4	26.886	86	114	0.754386	9.8	5.07	12.9	40.3	80	25.5	32	238	44	0.97	8.26	No	No	Yes (No club)	Monthly	No	No	No
20.474	1.73	65.2	21.7849	70	101	0.693069	8.8	6.06	10.4	35	58	17.1	29.6	377	2	0.35	3.89	No	No	No	No	No	No	No
23.8658	1.58	58	23.2335	64	91	0.703297	11.6	4.88	11.8	37.2	76	24.2	31.7	330	30	0.62	5	No	No	No	No	Yes (hubble-bubble)	Monthly	No
19.9863	1.62	56	21.3382	72	96	0.75	7.6	4.98	13.1	40.6	82	26.3	32.2	224	4	0.62	4.33	No	No	No	No	No	No	No
20.0082	1.58	60	24.0346	82	101	0.811881	7.9	4.29	11.6	35.9	84	27.1	32.4	274	6	0.52	14.48	No	No	No	No	No	No	No
20.2356	1.64	62.5	23.2377	68	94	0.723404	8.8	5.07	11.8	37.9	75	23.2	31	441	5	0.35	8.12	No	No	Yes (Club)	Rarely	Yes (hubble-bubble)	Weekly	No
20.7836	1.64	63	23.4236	72	95	0.757895	8.4	4.68	11.8	36.8	79	25.2	32	262	13	0.62	6.94	No	No	Yes (No club)	Weekly	No	No	No
20.263	1.58	52.9	21.1905	68	94	0.723404	6.7	5.27	10	33.6	64	19	29.8	316	4	1.16	4.83	No	No	No	No	Yes (hubble-bubble)	Monthly	No
20.1205	1.56	45.5	18.6966	56	81	0.691358	10.5	4.88	12.4	38.4	79	25.4	32.3	295	47	0.3	6.99	No	No	Yes (No club)	Weekly	No	No	No
23.6493	1.46	49.1	23.0343	62	87	0.712644	6	4.59	11.3	36	78	24.6	31.4	311	20	0.49	5.71	No	No	No	No	No	No	No
22.4466	1.6	63.5	24.8047	74	104	0.711538	8.6	4.69	12	37.1	79	25.5	32.3	297	7	1.77	7.58	No	No	Yes (No club)	Daily	Yes (both)	Monthly	5 < x ≤ 10
19.0438	1.62	67.6	25.7583	66	103	0.640777	9.6	4.54	11.9	36.6	81	26.1	32.4	322	25	0.66	2.65	No	No	Yes (Club)	Weekly	No	No	No
19.2247	1.76	70	22.5981	69	95	0.726316	6.8	4.52	11.1	34.9	77	24.7	31.9	263	12	0.39	5.56	No	No	Yes (Club)	Weekly	Yes (hubble-bubble)	Daily	No
18.9288	1.66	60	21.7738	74	95	0.778947	6.1	5.23	12.9	40.3	77	24.7	32.1	262	1	0.74	6.31	No	No	No	No	No	No	No
19.5479	1.63	73.6	27.7015	91	104	0.875	10.6	5.2	11	36.1	70	21.1	30.3	429	9	1.4	8.49	No	No	No	No	No	No	No
20.6904	1.64	59	21.9363	62	96	0.645833	7.4	5.2	13.3	41.7	80	25.5	31.8	314	4	1.25	6.16	No	No	Yes (Club)	Monthly	Yes (both)	Daily	x > 20
22.3205	1.67	54.3	19.47	64	93	0.688172	6.1	5.12	12	37.9	74	23.5	31.8	252	6	0.37	5.28	No	No	Yes (No club)	Monthly	No	No	No
22.5342	1.6	54.5	21.2891	65	92	0.706522	7.4	4.87	12.5	38.9	80	25.7	32.2	256	1	0.69	4.54	No	No	Yes (Club)	Weekly	No	No	No
22.2027	1.62	55.7	21.2239	63	89	0.707865	7.2	4.28	11.6	35.5	83	27.1	32.6	303	15	0.42	5.84	No	No	Yes (Club)	Weekly	Yes (hubble-bubble)	Daily	No
22.5151	1.63	65.3	24.5775	70	95	0.736842	8.1	4.9	12.9	40.1	82	26.4	32.2	265	24	0.7	5.72	No	No	No	No	No	No	No
23.9808	1.59	46.2	18.2746	56	84	0.666667	7.1	3.98	11.6	35.5	89	29.2	32.8	326	26	0.43	9.98	No	No	Yes (Club)	Monthly	No	No	No
20.5479	1.65	59.5	21.8549	74	92	0.804348	7.1	4.28	11.7	35.8	84	27.3	32.7	266	18	2.61	6.04	No	No	Yes (No club)	Monthly	No	No	No
21.5699	1.59	75.6	29.9039	84	102	0.823529	10.8	4.65	10.3	32.3	69	22.2	31.9	445	41	0.65	4.8	No	No	No	No	Yes (hubble-bubble)	Daily	No
21.0356	1.71	76.7	26.2303	80	110	0.727273	9.2	5.01	12.7	39.3	78	25.5	32.4	245	16	1.14	5.11	No	No	Yes (Club)	Weekly	Yes (hubble-bubble)	Monthly	No
19.2411	1.68	63.4	22.4632	72	90	0.8	4.9	4.84	10.7	33.6	69	22.1	31.8	215	9	0.37	7.82	No	No	Yes (Club)	Weekly	No	No	No
19.9315	1.74	63.4	20.9407	70	95	0.736842	10.6	4.94	12.6	39.7	80	25.5	31.8	290	5	0.33	11.27	No	No	Yes (No club)	Daily	No	No	No
20.0274	1.63	53	19.9481	60	86	0.697674	10.7	5.39	14.1	43.2	80	26.2	32.7	336	3	0.24	5.3	No	No	Yes (Club)	Weekly	Yes (hubble-bubble)	Daily	No
19.4822	1.68	60.1	21.2939	71	91	0.78022	8.1	4.56	11.6	36.4	80	25.5	32	270	6	0.52	4.84	No	No	Yes (No club)	Monthly	No	No	No
19.8301	1.74	60.4	19.9498	69	89	0.775281	8.9	4.05	11.3	33.8	84	27.8	33.3	256	12	1.28	3.74	No	No	Yes (Club)	Monthly	No	No	No
20.4932	1.69	58.4	20.4475	67	89	0.752809	7.4	4.75	10.6	34.4	72	22.3	30.8	242	6	0.4	8.37	No	No	No	No	Yes (hubble-bubble)	Weekly	No
21.1041	1.68	58.4	20.6916	59	95	0.621053	9	4.67	12.4	38.5	82	26.5	32.1	304	5	0.41	9.67	No	No	No	No	Yes (hubble-bubble)	Weekly	No
20.4932	1.65	78.1	28.6869	78	101	0.772277	8	4.94	10.5	33	67	21.2	31.6	343	35	6.07	6.67	No	No	Yes (No club)	Rarely	No	No	No
18.7096	1.65	58.8	21.5978	85	90	0.944444	7.4	4.43	11.3	34.5	78	25.4	32.7	361	5	0.73	5.06	No	No	Yes (No club)	Daily	No	No	No
19.6301	1.78	66.8	21.0832	68	98	0.693878	9.2	4.76	13.1	39.7	83	27.5	32.9	345	12	0.65	12.71	No	No	Yes (No club)	Rarely	No	No	No
19.2164	1.59	72.6	28.7172	84	112	0.75	9.1	5.33	10.2	34.2	64	19.2	29.9	265	25	2.29	8.32	No	No	No	No	No	No	No
19.2164	1.68	66.2	23.4552	69	97	0.71134	6.9	4.96	13.3	40.7	82	26.8	32.7	319	22	0.29	3.6	No	No	Yes (No club)	Rarely	No	No	No
19.8219	1.58	44.4	17.7856	52	82	0.634146	11.1	4.59	12.4	38.4	84	27.1	32.3	332	5	0.3	10.13	No	No	No	No	Yes (hubble-bubble)	Weekly	No
19.726	1.6	79	30.8594	80	102	0.784314	6.4	4.57	12	36.5	80	26.3	32.9	213	9	1.97	1.96	No	No	Yes (No club)	Monthly	Yes (hubble-bubble)	Monthly	No
22.7534	1.66	61.8	22.4271	80	100	0.8	7.9	4.55	12.5	38.4	84	27.5	32.5	398	10	1.17	3.88	No	No	Yes (No club)	Monthly	Yes (hubble-bubble)	Weekly	No
20.9233	1.62	49.4	18.8234	64	92	0.695652	7.6	4.32	11.9	37	86	27.7	32.2	338	24	1.16	3.23	No	No	No	No	No	No	No
19.6603	1.63	66.2	24.9163	66.2	103	0.642718	5.1	7.72	18.2	60.1	78	23.6	30.3	110	59	0.9	4.18	No	No	Yes (Club)	Weekly	Yes (hubble-bubble)	Monthly	No
20.5479	1.67	68.4	24.5258	74	102	0.72549	5.4	5.15	13.2	42.6	83	25.7	31	318	3	0.35	6.91	No	No	Yes (No club)	Daily	Yes (hubble-bubble)	Monthly	No
20.5479	1.54	57.6	24.2874	80	100	0.8	3.6	5.35	12.7	40.9	76	23.7	31	182	13	0.36	4.65	No	No	No	No	No	No	No
21.4795	1.61	55.3	21.3341	65	88	0.738636	6	4.02	11.5	35.5	88	28.5	32.3	220	10	1.89	5.29	No	No	Yes (Club)	Weekly	Yes (hubble-bubble)	Weekly	No
21.7836	1.63	46.4	17.464	60	78	0.769231	5	4.79	12.2	38.4	80	25.5	31.8	232	2	0.31	4.04	No	No	No	No	No	No	No
21.9507	1.57	61	24.7475	68	100	0.68	7.9	4.94	12.7	39.3	80	25.8	32.4	202	40	0.83	10.62	No	No	Yes (No club)	Weekly	Yes (hubble-bubble)	Monthly	No
20.5151	1.53	35.8	15.2933	70	86	0.813953	4.2	5.64	14.6	45.3	80	25.9	32.2	175	9	0.63	4.26	No	No	Yes (Club)	Weekly	No	No	No
20.5315	1.66	58.7	21.3021	65	96	0.677083	8.2	5.06	13.2	41.3	82	26	31.8	319	5	0.8	9.54	Yes	Monthly	No	No	Yes (both)	Daily	10 < x ≤ 20
20.4027	1.68	70.9	25.1205	73	100	0.73	7.3	4.84	12.4	39.3	81	25.6	31.6	200	8	0.37	9.86	No	No	Yes (No club)	Monthly	No	No	No
21.7288	1.62	64.4	24.5389	79	111	0.711712	7.9	4.97	12.3	39.4	79	24.8	31.3	234	15	2.74	5.7	No	No	Yes (No club)	Monthly	Yes (hubble-bubble)	Weekly	No
22.2438	1.63	48.2	18.1414	60	89	0.674157	4.8	5.1	12.8	39.9	78	25.2	32.2	219	3	0.37	8.73	No	No	Yes (Club)	Monthly	No	No	No
21.8466	1.62	55.1	20.9953	64	91	0.703297	9.6	6.01	14.2	44.8	74	23.6	31.7	249	4	0.5	7.22	No	No	No	No	Yes (hubble-bubble)	Daily	No
22.5863	1.63	51	19.1953	61	85	0.717647	5.7	4.8	12.7	38.2	80	26.4	33.2	222	8	0.32	7.78	No	No	Yes (Club)	Weekly	No	No	No
20.9315	1.68	49.4	17.5028	60	85	0.705882	5.9	5.12	12.4	39.3	77	24.2	31.5	358	4	0.36	12.43	No	No	No	No	No	No	No
22.8055	1.64	53.1	19.7427	68	91	0.747253	5.3	5.29	11.8	37.6	71	22.3	31.3	249	2	0.43	6.87	No	No	No	No	Yes (hubble-bubble)	Rarely	No
20.0438	1.67	77	27.6095	78	104	0.75	13.8	4.81	12.2	38.5	80	25.3	31.6	429	27	0.79	3.82	No	No	Yes (Club)	Weekly	No	No	No
21.8411	1.56	55.5	22.8057	72	92	0.782609	7.9	5.04	13	40	79	25.9	32.6	287	11	0.5	3.68	No	No	No	No	No	No	No
20.6027	1.56	59.4	24.4083	68	94	0.723404	6.1	4.53	12.7	39.6	87	28	32	272	6	0.46	5.26	No	No	Yes (Club)	Monthly	No	No	No
21.5507	1.56	53.8	22.1072	65	85	0.764706	7.6	4.75	10.6	34.2	72	22.2	30.9	231	10	0.55	3.63	No	No	No	No	No	No	No
19.2137	1.66	62	22.4996	73	95	0.768421	7.8	5.36	11.9	38.1	71	22.2	31.2	230	3	0.26	3.13	No	No	No	No	No	No	No
19.9781	1.64	56.9	21.1556	68	89	0.764045	6.8	5.73	13.1	42.2	74	22.9	31.1	197	9	0.97	7.18	No	No	Yes (Club)	Weekly	No	No	No
18.4959	1.61	65	25.0762	82	102	0.803922	12.1	4.36	12	36.3	83	27.5	33	398	17	4.24	2.97	No	No	No	No	Yes (hubble-bubble)	Monthly	No
20.3671	1.58	50.3	20.149	65	88	0.738636	7.3	4.83	10.9	35.7	74	22.6	30.6	231	9	0.92	4.97	No	No	Yes (Club)	Monthly	Yes (hubble-bubble)	Monthly	No
19.5041	1.55	74.8	31.1342	74	106	0.698113	7.7	4.77	11.2	35	73	23.5	31.9	299	3	0.57	5.05	No	No	Yes (Club)	Monthly	Yes (hubble-bubble)	Monthly	No
24.0466	1.62	64	24.3865	70	87	0.804598	5.3	5.04	14.1	42.9	85	27.9	32.8	218	11	0.42	3.8	Yes	Weekly	No	No	Yes (hubble-bubble)	Daily	No
24.2904	1.64	90	33.4622	98	115	0.852174	9.8	4.78	12.7	39.3	82	26.5	32.2	188	23	1.88	5.17	Yes	Monthly	No	No	Yes (hubble-bubble)	Weekly	No
19.0521	1.58	46	18.4265	70	89	0.786517	8.9	4.62	12.1	38.3	83	26.3	31.7	348	25	0.91	10.12	No	No	Yes (Club)	Weekly	No	No	No
20.1096	1.6	50.9	19.8828	64	86	0.744186	7.7	4.86	12.7	38.6	79	26.1	32.9	191	5	0.35	6.31	No	No	Yes (Club)	Daily	Yes (hubble-bubble)	Daily	No
18.5479	1.69	79	27.6601	77	103	0.747573	7.9	4.57	12.2	37	81	26.7	32.9	254	22	0.59	6.51	No	No	No	No	No	No	No
19.463	1.7	53	18.3391	64	88	0.727273	9.7	4.48	12.5	38.7	86	27.9	32.4	331	20	0.45	4.24	No	No	Yes (Club)	Daily	Yes (hubble-bubble)	Daily	No
21.5507	1.79	59.3	18.5075	64	94	0.680851	6.7	5.18	12.8	40.3	78	24.7	31.7	220	9	0.31	15.4	Yes	Weekly	No	No	No	No	No
22.2658	1.63	62.8	23.6366	67	85	0.788235	5.5	4.34	11.7	36.3	84	27	32.3	218	24	0.52	3.88	Yes	Monthly	No	No	Yes (hubble-bubble)	Daily	No
20.4959	1.69	58.7	20.5525	66	89	0.741573	7.1	4.93	12.8	39.9	81	25.9	31.9	224	2	0.25	6.67	No	No	Yes (Club)	Daily	Yes (hubble-bubble)	Monthly	No
22.9452	1.68	64.6	22.8883	71	92	0.771739	8.7	5.51	10.4	35.1	64	18.9	29.6	344	8	0.35	9.37	No	No	Yes (No club)	Weekly	No	No	No
21.9041	1.6	55.6	21.7187	83	96	0.864583	7.6	5.27	13.2	42.1	80	25	31.3	245	5	0.28	6.76	No	No	Yes (Club)	Daily	Yes (hubble-bubble)	Daily	No
19.0466	1.58	50.4	20.1891	59	86	0.686047	10.9	5.39	14.5	43.8	81	26.8	33	222	14	0.44	5.36	No	No	Yes (Club)	Daily	Yes (hubble-bubble)	Daily	No
21.0685	1.7	91.5	31.6609	104	123	0.845528	11.9	4.72	11.3	35.7	76	24	31.7	169	16	0.96	8.98	No	No	No	No	No	No	No
22.2466	1.68	56.4	19.983	72	93	0.774194	6.5	5.15	11.8	37.9	74	22.9	31.2	308	2	0.64	7.45	No	No	No	No	Yes (hubble-bubble)	Weekly	No
21.2822	1.63	50	18.8189	53	89	0.595506	6.9	5.02	11.8	37.4	74	23.4	31.5	196	28	0.93	5.23	No	No	Yes (Club)	Weekly	No	No	No
22.926	1.68	74.2	26.2897	72	107	0.672897	7.1	4.53	11.4	36.3	80	25.3	31.5	185	18	0.59	7.24	No	No	No	No	Yes (hubble-bubble)	Monthly	No
18.3863	1.58	50	20.0288	66	89	0.741573	8.3	5.03	10	33.4	66	19.8	29.9	358	11	0.3	7.28	No	No	No	No	No	No	No
18.3863	1.69	68	23.8087	75	96	0.78125	6.2	4.7	11.5	36.4	77	24.4	31.5	290	7	0.36	1.95	No	No	Yes (No club)	Monthly	Yes (hubble-bubble)	Daily	No
22.5507	1.6	52	20.3125	71	93	0.763441	5.8	4.82	12.8	39.8	83	26.5	32.1	188	11	0.22	7.7	No	No	Yes (No club)	Monthly	No	No	No
22.2356	1.61	52.2	20.1381	64	90	0.711111	9	4.66	12.6	38.4	83	27.1	32.8	309	5	0.31	5.95	No	No	No	No	No	No	No
22.5507	1.58	60	24.0346	76	100	0.76	5.4	4.03	11	33.5	83	27.4	32.9	260	10	1.26	13.45	No	No	Yes (Club)	Weekly	Yes (hubble-bubble)	Weekly	No
23.1589	1.77	57.3	18.2898	69	96	0.71875	7.7	4.57	12.2	37.6	82	26.7	32.5	215	15	0.35	7.02	No	No	Yes (Club)	Weekly	Yes (hubble-bubble)	Weekly	No
21.0685	1.59	48.1	19.0261	58	88	0.659091	6.4	4.6	12.5	39.1	85	27.2	32	282	13	0.31	10.82	No	No	No	No	Yes (hubble-bubble)	Weekly	No
23.5123	1.53	48.9	20.8894	53	84	0.630952	6.2	4.85	12.5	38.4	79	25.7	32.5	194	18	1.14	14.5	No	No	No	No	Yes (hubble-bubble)	Weekly	No
22.0986	1.62	67.8	25.8345	75	103	0.728155	8.3	4.5	12.6	38.6	86	27.9	32.6	331	20	0.45	6.08	No	No	No	No	Yes (hubble-bubble)	Monthly	No
19.9479	1.67	52	18.6453	65	91	0.714286	9.1	4.65	12.4	39.1	84	26.7	31.8	266	5	0.55	3.29	No	No	Yes (No club)	Monthly	Yes (cigarettes)	No	10 < x ≤ 20
23.5507	1.59	51.5	20.371	64	86	0.744186	7.9	4.62	12.1	38.1	82	26.1	31.7	297	39	0.33	15.6	No	No	Yes (Club)	Daily	Yes (hubble-bubble)	Rarely	No
19.4877	1.56	47.7	19.6006	59	87	0.678161	7.2	5.03	13	40.6	81	25.9	32.1	236	17	1.34	3.56	No	No	Yes (Club)	Daily	No	No	No
19.0548	1.5	46.3	20.5778	60	85	0.705882	6.3	4.63	11.9	38.1	82	25.7	31.2	234	12	0.28	12.31	No	No	Yes (No club)	Daily	No	No	No
19.3863	1.73	64	21.3839	66	98	0.673469	8.7	4.99	12.3	39.6	79	24.7	31.1	212	11	0.39	10.07	No	No	No	No	No	No	No
23.3973	1.64	50	18.5901	65	91	0.714286	7.6	4.51	12.1	38.1	85	26.9	31.8	262	13	0.46	6.66	No	No	No	No	No	No	No
20.9671	1.54	45.2	19.0589	68	83	0.819277	5.5	4.76	11.1	35.3	74	23.3	31.4	297	14	1.83	15.77	No	No	No	No	No	No	No
18.8301	1.65	58.1	21.3407	65	95	0.684211	7	4.69	11.3	35.6	76	24.1	31.8	252	47	0.77	10.36	No	No	Yes (Club)	Daily	No	No	No
24.4712	1.71	62.1	21.2373	69	100	0.69	8.9	5.09	11.9	39.1	77	23.5	30.6	321	42	1	13.57	Yes	Rarely	Yes (No club)	Rarely	Yes (hubble-bubble)	Monthly	No
18.6658	1.75	75	24.4898	72	103	0.699029	7	4.19	11	34.9	83	26.3	31.5	350	48	0.92	7.54	No	No	Yes (Club)	Daily	No	No	No
22.5397	1.55	78	32.4662	84	107	0.785047	16.5	5.04	12.6	40.1	79	25	31.5	371	67	0.9	3.78	No	No	Yes (No club)	Weekly	No	No	No
23.6849	1.56	46.6	19.1486	59	80	0.7375	4.5	4.5	11.7	36.8	82	26.1	31.9	231	27	0.27	4	No	No	Yes (No club)	Rarely	No	No	No
18.8	1.61	48	18.5178	59	86	0.686047	6.5	4.77	11	35.7	75	23	30.7	283	33	1.09	5.26	No	No	Yes (No club)	Weekly	Yes (cigarettes)	No	10 < x ≤ 20
18.4849	1.58	54.9	21.9917	66	93	0.709677	6.1	4.33	11.8	37.3	86	27.3	31.7	257	4	0.7	15.95	No	No	Yes (No club)	Weekly	No	No	No
18.6192	1.64	58.4	21.7133	69	95	0.726316	11.7	5.08	13	40.7	80	25.6	31.9	333	2	0.38	4.45	No	No	Yes (No club)	Daily	No	No	No
18.5151	1.62	72.5	27.6254	83	103	0.805825	7.3	4.49	11.4	35.5	79	25.4	32.2	372	17	12.85	3.52	No	No	No	No	No	No	No
22.6493	1.62	49.2	18.7471	74	104	0.711538	12.3	5.49	11.3	37.6	68	20.6	3.1	291	42	1.04	6.73	No	No	Yes (No club)	Weekly	No	No	No
19.1014	1.65	79.5	29.2011	90	116	0.775862	9.7	5.12	12.4	39.5	77	24.3	31.5	259	12	2.35	8.95	No	No	Yes (Club)	Weekly	No	No	No
18.463	1.63	75.6	28.4542	86	103	0.834951	7.9	4.98	11.2	35.9	72	22.5	31.2	287	2	0.64	8.4	No	No	Yes (Club)	Monthly	Yes (hubble-bubble)	Monthly	No
22.0082	1.61	50.3	19.4051	62	93	0.666667	4.6	4.37	12.1	37.2	85	27.6	32.5	307	31	0.31	5.75	No	No	Yes (Club)	Weekly	Yes (hubble-bubble)	Daily	No
20.7671	1.57	51.9	21.0556	61	93	0.655914	8.3	4.47	11.8	35.9	80	26.3	32.8	234	14	0.22	7.37	Yes	Daily	Yes (Club)	Weekly	Yes (cigarettes)	No	5 < x ≤ 10
21.0192	1.63	50.4	18.9695	61	83	0.73494	7.9	4	12.2	33.9	85	30.5	36.1	326	42	0.26	3.68	Yes	Rarely	No	No	Yes (hubble-bubble)	Monthly	No
20.5479	1.69	53.5	18.7318	65	91	0.714286	8.6	4.63	12.4	38.8	84	26.9	32	292	10	0.29	2.41	No	No	Yes (Club)	Weekly	Yes (hubble-bubble)	Weekly	No
20.0521	1.56	53.4	21.9428	63	86	0.732558	6.9	4.4	11.3	35.2	80	25.6	32.1	219	32	0.29	6	No	No	Yes (No club)	Monthly	Yes (hubble-bubble)	Weekly	No
19.726	1.67	65.5	23.486	79	100	0.79	10.4	4.62	12.8	39.3	85	27.6	32.5	229	40	1.08	11.21	No	No	No	No	No	No	No
19.4384	1.55	44.3	18.4391	60	88	0.681818	6.5	4.4	11.9	36.7	83	27	32.4	292	15	0.3	6.93	No	No	Yes (Club)	Daily	Yes (hubble-bubble)	Monthly	No
18.7918	1.64	64.3	23.9069	71	104	0.682692	7.9	5.39	11.7	38.4	71	21.7	30.3	303	7	0.36	6.8	No	No	No	No	Yes (hubble-bubble)	Daily	No
19.5342	1.6	57.5	22.4609	76	101	0.752475	9	4.71	11.6	36.7	78	24.6	31.6	264	21	0.48	5.01	No	No	Yes (No club)	Weekly	Yes (hubble-bubble)	Monthly	No
19.0438	1.66	51.2	18.5803	64	89	0.719101	5.5	4.89	12.3	38.2	78	25.1	32.2	261	11	0.24	6.75	No	No	Yes (No club)	Weekly	No	No	No
20.9096	1.51	52.5	23.0253	83	93	0.892473	8.3	4.2	10.6	33.1	79	25.3	32.1	358	13	0.33	6.17	No	No	Yes (No club)	Rarely	No	No	No
22.5507	1.6	51.4	20.0781	64	91	0.703297	7.6	4.99	12.3	38.5	77	24.6	31.9	240	18	0.3	6.66	Yes	Rarely	Yes (No club)	Daily	Yes (cigarettes)	No	5 < x ≤ 10
21.3699	1.74	79.7	26.3245	88	115	0.765217	8.8	4.59	12.7	39.7	86	27.7	32.1	242	26	0.43	6.13	No	No	No	No	No	No	No
21.9781	1.58	57.2	22.913	63	94	0.670213	7.7	4.08	10.6	32.3	79	26	32.7	254	11	0.64	15.38	No	No	No	No	No	No	No
22.3342	1.68	53.8	19.0618	63	89	0.707865	5.2	4.81	12.5	38.7	80	25.9	32.2	227	5	0.63	5.38	No	No	Yes (No club)	Daily	No	No	No
22.5507	1.56	56.4	23.1755	73	95	0.768421	9.7	4.64	12.2	38.1	82	26.4	32.1	269	13	0.72	7.22	No	No	Yes (No club)	Weekly	No	No	No
21.6521	1.48	45.2	20.6355	64	91	0.703297	6.2	4.8	10.8	34.9	73	22.5	30.9	321	32	0.33	5.47	No	No	Yes (No club)	Weekly	No	No	No
23.5507	1.7	69.3	23.9792	78	108	0.722222	8	4.76	11.5	36.2	76	24.1	31.7	394	7	3.6	14.05	No	No	Yes (Club)	Weekly	Yes (hubble-bubble)	Daily	No
24.7616	1.58	76.5	30.6441	82	110	0.745455	9.6	5.99	11.5	38.1	64	19.2	30.2	437	32	0.69	5.78	No	No	No	No	Yes (hubble-bubble)	Daily	No
19.1342	1.62	62	23.6244	70	97	0.721649	9.3	5.33	13.5	42.4	80	25.4	31.8	253	10	0.3	8.98	No	No	Yes (No club)	Weekly	No	No	No
19.6411	1.65	58.7	21.5611	69	100	0.69	7.2	4.98	11.4	36.9	74	22.8	30.7	256	10	0.27	5.16	No	No	No	No	No	No	No
19.8658	1.65	57.3	21.0468	77	94	0.819149	6.3	4.97	11	35.3	71	22.1	31.1	312	27	1.15	8.36	No	No	No	No	Yes (hubble-bubble)	Weekly	No
21.4849	1.55	53.5	22.2685	66	94	0.702128	8.2	5.53	10.1	32.7	59	18.2	30.7	335	5	0.91	6.34	Yes	Rarely	Yes (No club)	Daily	No	No	No
21.9288	1.67	51.1	18.3226	67	91	0.736264	6.3	4.71	11.3	36.7	78	24.1	30.9	264	14	0.39	4.24	No	No	No	No	No	No	No
23.2877	1.61	64.5	24.8833	74	106	0.698113	7	4.92	12.2	38.4	78	24.8	31.8	224	33	1.13	12.58	No	No	No	No	No	No	No
23.5507	1.59	74.4	29.4292	84	104	0.807692	9.5	4.8	11.9	37.3	78	24.8	31.9	359	42	0.44	5.1	No	No	No	No	Yes (hubble-bubble)	Daily	No
22.8493	1.69	64	22.4082	71	96	0.739583	7.1	4.87	10.7	34.2	70	22	31.4	349	12	0.38	16.41	No	No	Yes (No club)	Weekly	No	No	No
22.3151	1.54	62	26.1427	79	107	0.738318	10.5	5.04	12.3	38.4	76	24.3	32	406	28	0.52	5.89	No	No	No	No	Yes (cigarettes)	No	x > 20
22.2082	1.68	75	26.5731	84	111	0.756757	9.6	4.7	11.8	36.9	78	25	31.9	340	38	0.36	7.04	No	No	No	No	Yes (both)	Daily	10 < x ≤ 20
23.4027	1.5	49.6	22.0444	70	92	0.76087	7.3	4.46	11.9	36.7	82	26.7	32.5	264	30	0.4	6.63	No	No	No	No	No	No	No
21.2658	1.73	68	22.7204	80	98	0.816327	6.7	4.8	12.6	39	81	26.3	32.3	278	2	0.42	6.81	No	No	No	No	Yes (hubble-bubble)	Weekly	No
19.9041	1.56	54.3	22.3126	73	95	0.768421	9.6	4.86	12.7	39.8	82	26.2	32	256	20	0.29	7.71	No	No	Yes (No club)	Daily	No	No	No
20.1945	1.54	59.1	24.9199	82	99	0.828283	7.4	4.71	10.7	34.7	74	22.6	30.8	231	9	0.75	5.44	No	No	Yes (No club)	Monthly	Yes (hubble-bubble)	Weekly	No
19.5753	1.69	64.4	22.5482	80	103	0.776699	6.3	4.69	10.4	34.3	73	22.1	30.2	239	31	0.46	13.26	No	No	Yes (No club)	Daily	Yes (hubble-bubble)	Weekly	No
21.5507	1.58	62.2	24.9159	82	102	0.803922	8.6	4.46	11.7	36.5	82	26.2	32	291	31	1.06	10.62	No	No	No	No	No	No	No
20.7151	1.59	57.6	22.7839	68	100	0.68	8.2	4.58	12	37	81	26.3	32.5	267	24	1.22	3.42	No	No	Yes (No club)	Weekly	No	No	No
20.7068	1.71	59.8	20.4507	67	93	0.72043	5.8	4.36	11.1	35.7	82	25.4	31	265	2	0.52	3.75	Yes	Weekly	Yes (Club)	Monthly	Yes (both)	Monthly	5 < x ≤ 10
20.3589	1.58	41.6	16.664	59	89	0.662921	6.4	4.9	10.8	35.5	72	22	30.3	425	20	0.27	7.19	No	No	Yes (No club)	Weekly	Yes (hubble-bubble)	Weekly	No
23.7068	1.62	56	21.3382	67	90	0.744444	8.8	4.54	11.2	35.8	79	24.7	31.3	343	5	0.29	3.75	No	No	Yes (Club)	Monthly	No	No	No
23.1836	1.7	67.5	23.3564	73	104	0.701923	6.1	4.7	11.9	37.9	81	25.3	31.4	299	32	0.67	2.38	No	No	Yes (No club)	Daily	Yes (hubble-bubble)	Daily	No
18.5123	1.57	48.9	19.8385	73	90	0.811111	7.6	5.55	10.8	36.3	65	19.5	29.8	385	37	1.69	7.42	No	No	No	No	No	No	No
19.2849	1.55	55.7	23.1842	70	96	0.729167	6.4	4.37	10.9	34.1	78	25	32.1	261	25	0.52	10	No	No	No	No	No	No	No
23.1014	1.6	54.7	21.3672	69	93	0.741935	7.3	4.35	10.3	32.8	75	23.7	31.4	229	18	0.59	5.34	No	No	No	No	No	No	No
22.2438	1.65	53.4	19.6143	68	92	0.73913	5.7	4.64	12	37.6	81	25.8	31.9	223	8	0.32	5.21	No	No	No	No	No	No	No
19.7123	1.68	61	21.6128	75	103	0.728155	7.6	4.66	12.5	39.2	84	26.9	32	297	19	1.2	7.58	No	No	Yes (No club)	Weekly	Yes (hubble-bubble)	Monthly	No
22.0137	1.7	71	24.5675	79	106	0.745283	7.6	4.77	11.7	36.2	76	24.5	32.2	351	24	1.13	3.79	No	No	No	No	Yes (hubble-bubble)	Daily	No
18.7151	1.65	52.1	19.1368	65	96	0.677083	8.3	4.47	11.9	36.2	81	26.5	32.8	225	38	0.78	7.52	Yes	Monthly	No	No	No	No	No
18.5479	1.53	62.3	26.6137	74	94	0.787234	8.6	4.52	11.1	34.8	77	24.6	32	297	61	1.78	5.84	No	No	No	No	No	No	No
21.9178	1.68	72	25.5102	87	115	0.756522	7.2	4.46	11.9	36.7	82	26.6	32.3	328	49	1.55	5.43	No	No	Yes (No club)	Monthly	Yes (hubble-bubble)	Weekly	No
19.4247	1.73	70.5	23.5557	86	108	0.796296	5.4	4.56	12	37.3	82	26.4	32.3	275	28	0.48	7.39	No	No	Yes (Club)	Weekly	No	No	No
18.5479	1.63	60.6	22.8085	68	92	0.73913	9.4	5.07	12	37.9	75	23.6	31.6	381	9	0.37	5.99	No	No	Yes (No club)	Monthly	No	No	No
19.3671	1.7	57.3	19.827	67	94	0.712766	8.7	4.91	12.9	40.2	82	26.3	32.2	329	4	0.32	13.79	No	No	No	No	No	No	No
22.1699	1.59	73	28.8754	82	104	0.788462	11.6	4.98	12.8	38.9	78	25.6	32.8	288	17	2.46	4.56	No	No	Yes (Club)	Weekly	Yes (hubble-bubble)	Weekly	No
19.5233	1.57	93	37.7297	97	107	0.906542	7.5	4.78	11	34.8	73	23	31.6	266	61	1.45	10.29	No	No	No	No	Yes (hubble-bubble)	Monthly	No
18.8822	1.58	58.9	23.594	94	104	0.903846	5.2	4.94	10.8	34.5	70	21.9	31.4	253	25	0.38	7.67	No	No	No	No	Yes (hubble-bubble)	Monthly	No
22.1233	1.53	82.3	35.1574	90	116	0.775862	8.3	4.59	11.9	37.1	81	25.8	32	298	59	1.55	9.56	No	No	No	No	Yes (hubble-bubble)	Monthly	No
22.5534	1.63	57.9	21.7923	81	98	0.826531	6.6	4.25	10.2	32.6	77	24	31.2	299	30	0.34	16.91	No	No	No	No	No	No	No
22.3479	1.61	81	31.2488	87	111	0.783784	8.1	5.15	9.9	33.1	64	19.2	29.8	517	16	1.23	4.04	No	No	No	No	Yes (hubble-bubble)	Daily	No
22.9918	1.65	70	25.7117	82	100	0.82	8	4.86	12.8	39.5	81	26.3	32.4	278	20	1.04	4.68	No	No	No	No	No	No	No
22.5918	1.61	61.7	23.8031	73	107	0.682243	10.9	4.36	11.2	35.4	81	25.6	31.6	435	28	0.94	4.8	No	No	No	No	Yes (hubble-bubble)	Weekly	No
21.7836	1.51	61.6	27.0164	84	106	0.792453	10.7	4.76	13.1	40.6	85	27.5	32.2	361	22	0.32	8.12	No	No	No	No	No	No	No
22.3151	1.7	57.6	19.9308	69	97	0.71134	6.4	4.29	10.3	33.7	79	23.9	30.5	285	30	0.37	6.66	No	No	Yes (No club)	Weekly	No	No	No
22.0055	1.67	66	23.6652	90	105	0.857143	7	4.56	11.4	36.4	80	25	31.4	250	35	2.05	9.11	No	No	Yes (Club)	Daily	Yes (both)	Daily	0 < x ≤ 5
22.1479	1.64	59.9	22.271	80	101	0.792079	6.9	4.31	10.6	33.8	78	24.7	31.4	263	32	0.39	11.8	No	No	No	No	No	No	No
21.9233	1.69	62.4	21.848	74	99	0.747475	6.6	4.73	12.2	38.7	82	25.7	31.5	231	7	0.33	11.28	No	No	No	No	No	No	No
22.2192	1.68	68.7	24.341	74	107	0.691589	5.3	4.65	12.9	40.1	86	27.8	32.2	259	3	0.63	15.39	No	No	No	No	Yes (cigarettes)	No	10 < x ≤ 20
19.189	1.62	55.1	20.9953	66	93	0.709677	7.4	4.73	12.7	40.2	85	26.9	31.7	298	6	0.34	4.68	No	No	No	No	Yes (hubble-bubble)	Monthly	No
22.7616	1.67	67.1	24.0597	68	97	0.701031	4.9	4.23	11.5	35.6	84	27.2	32.4	257	12	0.3	8.29	No	No	No	No	No	No	No
22.0411	1.6	81.8	31.9531	84	108	0.777778	9.2	4.72	11.9	37.2	79	25.2	32	370	55	0.94	8.89	No	No	Yes (No club)	Rarely	No	No	No
20.1123	1.56	55	22.6003	77	97	0.793814	7.1	4.15	11.5	35.7	86	27.8	32.3	280	72	0.46	4.81	No	No	No	No	Yes (hubble-bubble)	Monthly	No
19.5479	1.58	55	22.0317	68	98	0.693878	9.6	4.85	12.3	38.3	79	25.3	32	263	26	0.4	11.91	No	No	Yes (No club)	Monthly	Yes (hubble-bubble)	Monthly	No
21.4137	1.6	56.5	22.0703	72	101	0.712871	5.7	4.8	10.1	33.3	69	21.1	30.4	272	35	0.36	7.04	No	No	No	No	Yes (hubble-bubble)	Rarely	No
22.5507	1.62	52.4	19.9665	66	90	0.733333	4.8	4.76	12.2	38.6	81	25.6	31.5	222	20	0.43	7.19	No	No	Yes (No club)	Monthly	No	No	No
22.9562	1.63	55.4	20.8514	61	92	0.663043	8	5.11	12.9	40.6	79	25.2	31.7	222	5	0.39	9.58	No	No	Yes (No club)	Weekly	No	No	No
22.7699	1.52	73.4	31.7694	91	109	0.834862	9.8	5.01	12.5	39.1	78	25	32	323	9	2.1	6.56	No	No	No	No	No	No	No
19.3671	1.57	63.1	25.5994	72	94	0.765957	7.1	5.01	9.4	31.9	64	18.7	29.4	408	18	0.61	7.8	No	No	Yes (Club)	Monthly	Yes (hubble-bubble)	Weekly	No
21.4521	1.58	53.2	21.3107	63	90	0.7	8.3	5.65	11.2	37	66	19.9	30.3	314	6	0.37	6.63	Yes	Monthly	Yes (Club)	Weekly	No	No	No
23.7315	1.49	66.1	29.7734	85	107	0.794393	9.4	4.87	12	37.4	77	24.7	32.1	355	56	1.92	5.67	No	No	No	No	Yes (hubble-bubble)	Daily	No
22.0658	1.61	53.6	20.6782	67	97	0.690722	6.8	4.83	12.2	37.9	79	25.3	32.2	226	37	0.44	7.67	No	No	Yes (Club)	Daily	No	No	No
20.7753	1.51	50.2	22.0166	71	95	0.747368	3.9	4.88	10	32.8	67	20.5	30.5	310	43	0.6	11.39	No	No	No	No	Yes (hubble-bubble)	Weekly	No
20.737	1.6	45.4	17.7344	71	90	0.788889	6.1	4.69	10.8	35.1	75	23	30.8	254	48	0.67	6.32	No	No	No	No	No	No	No
24.7808	1.58	50.1	20.0689	74	90	0.822222	13.1	4.51	11.3	35.1	78	25.1	32.2	256	22	1.34	15.8	No	No	No	No	No	No	No
18.4849	1.58	60	24.0346	73	97	0.752577	10.5	4.47	11.9	37.1	83	26.6	32	211	20	0.48	8.43	No	No	No	No	No	No	No
